# Supplementary material for: Cumulated time to chart closure: a novel electronic health record-derived metric associated with clinician burnout
Source: JAMIA Open. 2024 Feb 8;7(1):ooae009. doi: 10.1093/jamiaopen/ooae009 (PMC10852987; doi:10.1093/jamiaopen/ooae009)
Supplement: ooae009_Supplementary_Data [file ooae009_supplementary_data.zip]

Archive with 2 entries (2 files):
- Supp table 2_10.16.23.docx
- Supplementary Table 1_CTCC_10.16.23.docx
